# Supplementary material for: Investigating the effects of effective stress on pore-dependent permeability measurements of crushed coal
Source: PLoS One. 2021 Dec 23;16(12):e0261678. doi: 10.1371/journal.pone.0261678 (PMC8699966; doi:10.1371/journal.pone.0261678)
Supplement: S1 Data — (ZIP) [file pone.0261678.s001.zip]

Archive with 6 entries (5 files):
- Data Disclosure (Zhang - Manuscript)/fig.4.xlsx
- Data Disclosure (Zhang - Manuscript)/fig.5.xlsx
- Data Disclosure (Zhang - Manuscript)/fig.6.xlsx
- Data Disclosure (Zhang - Manuscript)/fig.7.xlsx
- Data Disclosure (Zhang - Manuscript)/fig.9.xlsx
- Data Disclosure (Zhang - Manuscript)/
