# Supplementary material for: Investigating the effects of effective stress on pore-dependent permeability measurements of crushed coal
Source: PLoS One. 2021 Dec 23;16(12):e0261678. doi: 10.1371/journal.pone.0261678 (PMC8699966; doi:10.1371/journal.pone.0261678)
Supplement: S1 Data — (ZIP) [file pone.0261678.s001.zip › Data Disclosure (Zhang - Manuscript)/fig.4.xlsx]

## Sheet: Sheet1
x	y
1e-06	0.001
0.31623	0.1
0.44721	0.2
0.70711	0.5
1	1
