# Supplementary material for: Investigating the effects of effective stress on pore-dependent permeability measurements of crushed coal
Source: PLoS One. 2021 Dec 23;16(12):e0261678. doi: 10.1371/journal.pone.0261678 (PMC8699966; doi:10.1371/journal.pone.0261678)
Supplement: S1 Data — (ZIP) [file pone.0261678.s001.zip › Data Disclosure (Zhang - Manuscript)/fig.5.xlsx]

## Sheet: Sheet1
The curve data			Fitting data
t	K		A(t)	A(K)
1	4.01675e-09		1	-0.00102
2	2.83379e-10		1.03904	-0.00102
3	6.10305e-12		1.07808	-0.00102
4	6.47419e-10		1.11712	-0.00102
5	4.04917e-11		1.15616	-0.00102
6	2.36959e-05		1.1952	-0.00102
7	3.37973e-06		1.23423	-0.00102
8	5.02892e-06		1.27327	-0.00102
9	4.15043e-06		1.31231	-0.00102
10	4.15043e-06		1.35135	-0.00102
11	0.000484422		1.39039	-0.00102
12	0.000368531		1.42943	-0.00102
13	0.000272435		1.46847	-0.00102
14	9.97414e-05		1.50751	-0.00102
15	2.13095e-05		1.54655	-0.00102
16	0.00228		1.58559	-0.00102
17	0.00126		1.62462	-0.00102
18	0.00126		1.66366	-0.00102
19	0.00165		1.7027	-0.00102
20	0.00179		1.74174	-0.00102
21	0.01024		1.78078	-0.00102
22	0.00702		1.81982	-0.00102
23	0.00491		1.85886	-0.00102
24	0.00387		1.8979	-0.00102
25	0.0075		1.93694	-0.00102
26	0.02561		1.97598	-0.00102
27	0.01286		2.01502	-0.00102
28	0.0091		2.05405	-0.00102
29	0.02073		2.09309	-0.00102
30	0.0175		2.13213	-0.00102
31	0.05154		2.17117	-0.00102
32	0.03139		2.21021	-0.00102
33	0.03491		2.24925	-0.00102
34	0.03312		2.28829	-0.00102
35	0.04271		2.32733	-0.00102
36	0.12437		2.36637	-0.00102
37	0.0947		2.40541	-0.00102
38	0.04729		2.44444	-0.00102
39	0.09863		2.48348	-0.00102
40	0.08353		2.52252	-0.00102
			2.56156	-0.00102
			2.6006	-0.00102
			2.63964	-0.00102
			2.67868	-0.00102
			2.71772	-0.00102
			2.75676	-0.00102
			2.7958	-0.00102
			2.83483	-0.00102
			2.87387	-0.00102
			2.91291	-0.00102
			2.95195	-0.00102
			2.99099	-0.00102
			3.03003	-0.00102
			3.06907	-0.00102
			3.10811	-0.00102
			3.14715	-0.00102
			3.18619	-0.00102
			3.22523	-0.00102
			3.26426	-0.00102
			3.3033	-0.00102
			3.34234	-0.00102
			3.38138	-0.00102
			3.42042	-0.00102
			3.45946	-0.00102
			3.4985	-0.00102
			3.53754	-0.00102
			3.57658	-0.00102
			3.61562	-0.00102
			3.65465	-0.00101
			3.69369	-0.00101
			3.73273	-0.00101
			3.77177	-0.00101
			3.81081	-0.00101
			3.84985	-0.00101
			3.88889	-0.00101
			3.92793	-0.00101
			3.96697	-0.00101
			4.00601	-0.00101
			4.04505	-0.00101
			4.08408	-0.00101
			4.12312	-0.00101
			4.16216	-0.00101
			4.2012	-0.00101
			4.24024	-0.00101
			4.27928	-0.00101
			4.31832	-0.00101
			4.35736	-0.00101
			4.3964	-0.00101
			4.43544	-0.00101
			4.47447	-0.00101
			4.51351	-0.00101
			4.55255	-0.00101
			4.59159	-0.00101
			4.63063	-0.00101
			4.66967	-0.00101
			4.70871	-0.00101
			4.74775	-0.00101
			4.78679	-0.00101
			4.82583	-0.00101
			4.86486	-0.00101
			4.9039	-0.00101
			4.94294	-0.00101
			4.98198	-0.00101
			5.02102	-0.001
			5.06006	-0.001
			5.0991	-0.001
			5.13814	-0.001
			5.17718	-0.001
			5.21622	-0.001
			5.25526	-0.001
			5.29429	-0.001
			5.33333	-0.001
			5.37237	-0.001
			5.41141	-0.000999728
			5.45045	-0.000999144
			5.48949	-0.000998545
			5.52853	-0.000997932
			5.56757	-0.000997305
			5.60661	-0.000996663
			5.64565	-0.000996006
			5.68468	-0.000995334
			5.72372	-0.000994647
			5.76276	-0.000993944
			5.8018	-0.000993225
			5.84084	-0.00099249
			5.87988	-0.000991739
			5.91892	-0.000990971
			5.95796	-0.000990186
			5.997	-0.000989384
			6.03604	-0.000988565
			6.07508	-0.000987728
			6.11411	-0.000986873
			6.15315	-0.000986
			6.19219	-0.000985108
			6.23123	-0.000984198
			6.27027	-0.000983268
			6.30931	-0.00098232
			6.34835	-0.000981352
			6.38739	-0.000980364
			6.42643	-0.000979356
			6.46547	-0.000978327
			6.5045	-0.000977278
			6.54354	-0.000976208
			6.58258	-0.000975117
			6.62162	-0.000974004
			6.66066	-0.000972869
			6.6997	-0.000971712
			6.73874	-0.000970533
			6.77778	-0.000969331
			6.81682	-0.000968106
			6.85586	-0.000966857
			6.89489	-0.000965585
			6.93393	-0.000964289
			6.97297	-0.000962969
			7.01201	-0.000961624
			7.05105	-0.000960254
			7.09009	-0.000958859
			7.12913	-0.000957438
			7.16817	-0.000955992
			7.20721	-0.000954519
			7.24625	-0.00095302
			7.28529	-0.000951494
			7.32432	-0.00094994
			7.36336	-0.00094836
			7.4024	-0.000946751
			7.44144	-0.000945114
			7.48048	-0.000943448
			7.51952	-0.000941754
			7.55856	-0.00094003
			7.5976	-0.000938277
			7.63664	-0.000936494
			7.67568	-0.00093468
			7.71471	-0.000932836
			7.75375	-0.000930961
			7.79279	-0.000929055
			7.83183	-0.000927116
			7.87087	-0.000925146
			7.90991	-0.000923143
			7.94895	-0.000921107
			7.98799	-0.000919038
			8.02703	-0.000916936
			8.06607	-0.000914799
			8.10511	-0.000912628
			8.14414	-0.000910422
			8.18318	-0.000908182
			8.22222	-0.000905905
			8.26126	-0.000903593
			8.3003	-0.000901244
			8.33934	-0.000898859
			8.37838	-0.000896437
			8.41742	-0.000893977
			8.45646	-0.000891479
			8.4955	-0.000888943
			8.53453	-0.000886369
			8.57357	-0.000883755
			8.61261	-0.000881101
			8.65165	-0.000878408
			8.69069	-0.000875674
			8.72973	-0.0008729
			8.76877	-0.000870084
			8.80781	-0.000867227
			8.84685	-0.000864327
			8.88589	-0.000861386
			8.92492	-0.000858401
			8.96396	-0.000855373
			9.003	-0.000852301
			9.04204	-0.000849185
			9.08108	-0.000846024
			9.12012	-0.000842818
			9.15916	-0.000839566
			9.1982	-0.000836269
			9.23724	-0.000832925
			9.27628	-0.000829534
			9.31532	-0.000826096
			9.35435	-0.00082261
			9.39339	-0.000819075
			9.43243	-0.000815492
			9.47147	-0.00081186
			9.51051	-0.000808178
			9.54955	-0.000804446
			9.58859	-0.000800663
			9.62763	-0.000796829
			9.66667	-0.000792943
			9.70571	-0.000789006
			9.74474	-0.000785016
			9.78378	-0.000780972
			9.82282	-0.000776876
			9.86186	-0.000772725
			9.9009	-0.00076852
			9.93994	-0.000764259
			9.97898	-0.000759943
			10.018	-0.000755572
			10.0571	-0.000751143
			10.0961	-0.000746658
			10.1351	-0.000742115
			10.1742	-0.000737514
			10.2132	-0.000732854
			10.2523	-0.000728136
			10.2913	-0.000723357
			10.3303	-0.000718519
			10.3694	-0.00071362
			10.4084	-0.00070866
			10.4474	-0.000703638
			10.4865	-0.000698554
			10.5255	-0.000693407
			10.5646	-0.000688196
			10.6036	-0.000682922
			10.6426	-0.000677584
			10.6817	-0.00067218
			10.7207	-0.000666711
			10.7598	-0.000661176
			10.7988	-0.000655575
			10.8378	-0.000649906
			10.8769	-0.000644169
			10.9159	-0.000638364
			10.955	-0.000632491
			10.994	-0.000626548
			11.033	-0.000620535
			11.0721	-0.000614451
			11.1111	-0.000608297
			11.1502	-0.00060207
			11.1892	-0.000595771
			11.2282	-0.0005894
			11.2673	-0.000582955
			11.3063	-0.000576436
			11.3453	-0.000569842
			11.3844	-0.000563173
			11.4234	-0.000556429
			11.4625	-0.000549608
			11.5015	-0.00054271
			11.5405	-0.000535734
			11.5796	-0.00052868
			11.6186	-0.000521547
			11.6577	-0.000514335
			11.6967	-0.000507043
			11.7357	-0.00049967
			11.7748	-0.000492215
			11.8138	-0.000484679
			11.8529	-0.000477061
			11.8919	-0.000469359
			11.9309	-0.000461573
			11.97	-0.000453703
			12.009	-0.000445748
			12.048	-0.000437707
			12.0871	-0.000429579
			12.1261	-0.000421365
			12.1652	-0.000413063
			12.2042	-0.000404673
			12.2432	-0.000396194
			12.2823	-0.000387625
			12.3213	-0.000378966
			12.3604	-0.000370216
			12.3994	-0.000361375
			12.4384	-0.000352441
			12.4775	-0.000343414
			12.5165	-0.000334294
			12.5556	-0.00032508
			12.5946	-0.00031577
			12.6336	-0.000306365
			12.6727	-0.000296864
			12.7117	-0.000287265
			12.7508	-0.000277569
			12.7898	-0.000267775
			12.8288	-0.000257882
			12.8679	-0.000247889
			12.9069	-0.000237795
			12.9459	-0.0002276
			12.985	-0.000217304
			13.024	-0.000206905
			13.0631	-0.000196402
			13.1021	-0.000185796
			13.1411	-0.000175085
			13.1802	-0.000164268
			13.2192	-0.000153346
			13.2583	-0.000142316
			13.2973	-0.000131179
			13.3363	-0.000119934
			13.3754	-0.000108579
			13.4144	-9.7115e-05
			13.4535	-8.55403e-05
			13.4925	-7.38543e-05
			13.5315	-6.20564e-05
			13.5706	-5.01457e-05
			13.6096	-3.81215e-05
			13.6486	-2.5983e-05
			13.6877	-1.37296e-05
			13.7267	-1.36043e-06
			13.7658	1.11253e-05
			13.8048	2.37282e-05
			13.8438	3.64492e-05
			13.8829	4.92891e-05
			13.9219	6.22485e-05
			13.961	7.53282e-05
			14	8.85291e-05
			14.039	0.000101852
			14.0781	0.000115297
			14.1171	0.000128866
			14.1562	0.000142559
			14.1952	0.000156378
			14.2342	0.000170322
			14.2733	0.000184393
			14.3123	0.000198591
			14.3514	0.000212917
			14.3904	0.000227373
			14.4294	0.000241958
			14.4685	0.000256674
			14.5075	0.000271522
			14.5465	0.000286501
			14.5856	0.000301614
			14.6246	0.000316861
			14.6637	0.000332243
			14.7027	0.00034776
			14.7417	0.000363414
			14.7808	0.000379204
			14.8198	0.000395133
			14.8589	0.000411201
			14.8979	0.000427409
			14.9369	0.000443757
			14.976	0.000460247
			15.015	0.000476879
			15.0541	0.000493654
			15.0931	0.000510573
			15.1321	0.000527638
			15.1712	0.000544847
			15.2102	0.000562204
			15.2492	0.000579708
			15.2883	0.00059736
			15.3273	0.000615162
			15.3664	0.000633113
			15.4054	0.000651216
			15.4444	0.00066947
			15.4835	0.000687878
			15.5225	0.000706438
			15.5616	0.000725154
			15.6006	0.000744025
			15.6396	0.000763052
			15.6787	0.000782236
			15.7177	0.000801578
			15.7568	0.00082108
			15.7958	0.000840741
			15.8348	0.000860564
			15.8739	0.000880548
			15.9129	0.000900694
			15.952	0.000921004
			15.991	0.000941479
			16.03	0.000962119
			16.0691	0.000982926
			16.1081	0.001
			16.1471	0.00103
			16.1862	0.00105
			16.2252	0.00107
			16.2643	0.00109
			16.3033	0.00111
			16.3423	0.00113
			16.3814	0.00116
			16.4204	0.00118
			16.4595	0.0012
			16.4985	0.00122
			16.5375	0.00125
			16.5766	0.00127
			16.6156	0.00129
			16.6547	0.00132
			16.6937	0.00134
			16.7327	0.00136
			16.7718	0.00139
			16.8108	0.00141
			16.8498	0.00144
			16.8889	0.00146
			16.9279	0.00148
			16.967	0.00151
			17.006	0.00153
			17.045	0.00156
			17.0841	0.00159
			17.1231	0.00161
			17.1622	0.00164
			17.2012	0.00166
			17.2402	0.00169
			17.2793	0.00172
			17.3183	0.00174
			17.3574	0.00177
			17.3964	0.0018
			17.4354	0.00182
			17.4745	0.00185
			17.5135	0.00188
			17.5526	0.00191
			17.5916	0.00193
			17.6306	0.00196
			17.6697	0.00199
			17.7087	0.00202
			17.7477	0.00205
			17.7868	0.00208
			17.8258	0.00211
			17.8649	0.00214
			17.9039	0.00217
			17.9429	0.0022
			17.982	0.00223
			18.021	0.00226
			18.0601	0.00229
			18.0991	0.00232
			18.1381	0.00235
			18.1772	0.00238
			18.2162	0.00241
			18.2553	0.00244
			18.2943	0.00248
			18.3333	0.00251
			18.3724	0.00254
			18.4114	0.00257
			18.4505	0.00261
			18.4895	0.00264
			18.5285	0.00267
			18.5676	0.00271
			18.6066	0.00274
			18.6456	0.00277
			18.6847	0.00281
			18.7237	0.00284
			18.7628	0.00288
			18.8018	0.00291
			18.8408	0.00295
			18.8799	0.00298
			18.9189	0.00302
			18.958	0.00305
			18.997	0.00309
			19.036	0.00313
			19.0751	0.00316
			19.1141	0.0032
			19.1532	0.00324
			19.1922	0.00327
			19.2312	0.00331
			19.2703	0.00335
			19.3093	0.00339
			19.3483	0.00343
			19.3874	0.00346
			19.4264	0.0035
			19.4655	0.00354
			19.5045	0.00358
			19.5435	0.00362
			19.5826	0.00366
			19.6216	0.0037
			19.6607	0.00374
			19.6997	0.00378
			19.7387	0.00382
			19.7778	0.00387
			19.8168	0.00391
			19.8559	0.00395
			19.8949	0.00399
			19.9339	0.00403
			19.973	0.00408
			20.012	0.00412
			20.0511	0.00416
			20.0901	0.00421
			20.1291	0.00425
			20.1682	0.00429
			20.2072	0.00434
			20.2462	0.00438
			20.2853	0.00443
			20.3243	0.00447
			20.3634	0.00452
			20.4024	0.00456
			20.4414	0.00461
			20.4805	0.00466
			20.5195	0.0047
			20.5586	0.00475
			20.5976	0.0048
			20.6366	0.00484
			20.6757	0.00489
			20.7147	0.00494
			20.7538	0.00499
			20.7928	0.00504
			20.8318	0.00509
			20.8709	0.00514
			20.9099	0.00519
			20.9489	0.00524
			20.988	0.00529
			21.027	0.00534
			21.0661	0.00539
			21.1051	0.00544
			21.1441	0.00549
			21.1832	0.00554
			21.2222	0.00559
			21.2613	0.00565
			21.3003	0.0057
			21.3393	0.00575
			21.3784	0.00581
			21.4174	0.00586
			21.4565	0.00591
			21.4955	0.00597
			21.5345	0.00602
			21.5736	0.00608
			21.6126	0.00613
			21.6517	0.00619
			21.6907	0.00624
			21.7297	0.0063
			21.7688	0.00636
			21.8078	0.00641
			21.8468	0.00647
			21.8859	0.00653
			21.9249	0.00659
			21.964	0.00665
			22.003	0.0067
			22.042	0.00676
			22.0811	0.00682
			22.1201	0.00688
			22.1592	0.00694
			22.1982	0.007
			22.2372	0.00706
			22.2763	0.00712
			22.3153	0.00719
			22.3544	0.00725
			22.3934	0.00731
			22.4324	0.00737
			22.4715	0.00744
			22.5105	0.0075
			22.5495	0.00756
			22.5886	0.00763
			22.6276	0.00769
			22.6667	0.00776
			22.7057	0.00782
			22.7447	0.00789
			22.7838	0.00795
			22.8228	0.00802
			22.8619	0.00809
			22.9009	0.00815
			22.9399	0.00822
			22.979	0.00829
			23.018	0.00836
			23.0571	0.00842
			23.0961	0.00849
			23.1351	0.00856
			23.1742	0.00863
			23.2132	0.0087
			23.2523	0.00877
			23.2913	0.00884
			23.3303	0.00891
			23.3694	0.00899
			23.4084	0.00906
			23.4474	0.00913
			23.4865	0.0092
			23.5255	0.00928
			23.5646	0.00935
			23.6036	0.00942
			23.6426	0.0095
			23.6817	0.00957
			23.7207	0.00965
			23.7598	0.00972
			23.7988	0.0098
			23.8378	0.00988
			23.8769	0.00995
			23.9159	0.01003
			23.955	0.01011
			23.994	0.01019
			24.033	0.01026
			24.0721	0.01034
			24.1111	0.01042
			24.1502	0.0105
			24.1892	0.01058
			24.2282	0.01066
			24.2673	0.01074
			24.3063	0.01083
			24.3453	0.01091
			24.3844	0.01099
			24.4234	0.01107
			24.4625	0.01116
			24.5015	0.01124
			24.5405	0.01132
			24.5796	0.01141
			24.6186	0.01149
			24.6577	0.01158
			24.6967	0.01167
			24.7357	0.01175
			24.7748	0.01184
			24.8138	0.01193
			24.8529	0.01201
			24.8919	0.0121
			24.9309	0.01219
			24.97	0.01228
			25.009	0.01237
			25.048	0.01246
			25.0871	0.01255
			25.1261	0.01264
			25.1652	0.01273
			25.2042	0.01282
			25.2432	0.01292
			25.2823	0.01301
			25.3213	0.0131
			25.3604	0.0132
			25.3994	0.01329
			25.4384	0.01339
			25.4775	0.01348
			25.5165	0.01358
			25.5556	0.01367
			25.5946	0.01377
			25.6336	0.01387
			25.6727	0.01396
			25.7117	0.01406
			25.7508	0.01416
			25.7898	0.01426
			25.8288	0.01436
			25.8679	0.01446
			25.9069	0.01456
			25.9459	0.01466
			25.985	0.01476
			26.024	0.01486
			26.0631	0.01497
			26.1021	0.01507
			26.1411	0.01517
			26.1802	0.01528
			26.2192	0.01538
			26.2583	0.01549
			26.2973	0.01559
			26.3363	0.0157
			26.3754	0.01581
			26.4144	0.01591
			26.4535	0.01602
			26.4925	0.01613
			26.5315	0.01624
			26.5706	0.01635
			26.6096	0.01646
			26.6486	0.01657
			26.6877	0.01668
			26.7267	0.01679
			26.7658	0.0169
			26.8048	0.01702
			26.8438	0.01713
			26.8829	0.01724
			26.9219	0.01736
			26.961	0.01747
			27	0.01759
			27.039	0.0177
			27.0781	0.01782
			27.1171	0.01794
			27.1562	0.01805
			27.1952	0.01817
			27.2342	0.01829
			27.2733	0.01841
			27.3123	0.01853
			27.3514	0.01865
			27.3904	0.01877
			27.4294	0.01889
			27.4685	0.01901
			27.5075	0.01914
			27.5465	0.01926
			27.5856	0.01938
			27.6246	0.01951
			27.6637	0.01963
			27.7027	0.01976
			27.7417	0.01988
			27.7808	0.02001
			27.8198	0.02014
			27.8589	0.02027
			27.8979	0.02039
			27.9369	0.02052
			27.976	0.02065
			28.015	0.02078
			28.0541	0.02091
			28.0931	0.02105
			28.1321	0.02118
			28.1712	0.02131
			28.2102	0.02144
			28.2492	0.02158
			28.2883	0.02171
			28.3273	0.02185
			28.3664	0.02198
			28.4054	0.02212
			28.4444	0.02226
			28.4835	0.02239
			28.5225	0.02253
			28.5616	0.02267
			28.6006	0.02281
			28.6396	0.02295
			28.6787	0.02309
			28.7177	0.02323
			28.7568	0.02337
			28.7958	0.02352
			28.8348	0.02366
			28.8739	0.0238
			28.9129	0.02395
			28.952	0.02409
			28.991	0.02424
			29.03	0.02439
			29.0691	0.02453
			29.1081	0.02468
			29.1471	0.02483
			29.1862	0.02498
			29.2252	0.02513
			29.2643	0.02528
			29.3033	0.02543
			29.3423	0.02558
			29.3814	0.02573
			29.4204	0.02589
			29.4595	0.02604
			29.4985	0.0262
			29.5375	0.02635
			29.5766	0.02651
			29.6156	0.02666
			29.6547	0.02682
			29.6937	0.02698
			29.7327	0.02714
			29.7718	0.02729
			29.8108	0.02745
			29.8498	0.02762
			29.8889	0.02778
			29.9279	0.02794
			29.967	0.0281
			30.006	0.02826
			30.045	0.02843
			30.0841	0.02859
			30.1231	0.02876
			30.1622	0.02892
			30.2012	0.02909
			30.2402	0.02926
			30.2793	0.02943
			30.3183	0.0296
			30.3574	0.02977
			30.3964	0.02994
			30.4354	0.03011
			30.4745	0.03028
			30.5135	0.03045
			30.5526	0.03063
			30.5916	0.0308
			30.6306	0.03097
			30.6697	0.03115
			30.7087	0.03133
			30.7477	0.0315
			30.7868	0.03168
			30.8258	0.03186
			30.8649	0.03204
			30.9039	0.03222
			30.9429	0.0324
			30.982	0.03258
			31.021	0.03276
			31.0601	0.03295
			31.0991	0.03313
			31.1381	0.03332
			31.1772	0.0335
			31.2162	0.03369
			31.2553	0.03387
			31.2943	0.03406
			31.3333	0.03425
			31.3724	0.03444
			31.4114	0.03463
			31.4505	0.03482
			31.4895	0.03501
			31.5285	0.0352
			31.5676	0.0354
			31.6066	0.03559
			31.6456	0.03579
			31.6847	0.03598
			31.7237	0.03618
			31.7628	0.03637
			31.8018	0.03657
			31.8408	0.03677
			31.8799	0.03697
			31.9189	0.03717
			31.958	0.03737
			31.997	0.03757
			32.036	0.03778
			32.0751	0.03798
			32.1141	0.03818
			32.1531	0.03839
			32.1922	0.03859
			32.2312	0.0388
			32.2703	0.03901
			32.3093	0.03922
			32.3484	0.03943
			32.3874	0.03964
			32.4264	0.03985
			32.4655	0.04006
			32.5045	0.04027
			32.5435	0.04049
			32.5826	0.0407
			32.6216	0.04092
			32.6607	0.04113
			32.6997	0.04135
			32.7387	0.04157
			32.7778	0.04179
			32.8168	0.042
			32.8559	0.04222
			32.8949	0.04245
			32.9339	0.04267
			32.973	0.04289
			33.012	0.04311
			33.051	0.04334
			33.0901	0.04357
			33.1291	0.04379
			33.1682	0.04402
			33.2072	0.04425
			33.2463	0.04448
			33.2853	0.04471
			33.3243	0.04494
			33.3634	0.04517
			33.4024	0.0454
			33.4414	0.04563
			33.4805	0.04587
			33.5195	0.0461
			33.5586	0.04634
			33.5976	0.04658
			33.6366	0.04682
			33.6757	0.04706
			33.7147	0.0473
			33.7537	0.04754
			33.7928	0.04778
			33.8318	0.04802
			33.8709	0.04826
			33.9099	0.04851
			33.949	0.04875
			33.988	0.049
			34.027	0.04925
			34.0661	0.0495
			34.1051	0.04975
			34.1441	0.05
			34.1832	0.05025
			34.2222	0.0505
			34.2613	0.05075
			34.3003	0.05101
			34.3393	0.05126
			34.3784	0.05152
			34.4174	0.05177
			34.4565	0.05203
			34.4955	0.05229
			34.5345	0.05255
			34.5736	0.05281
			34.6126	0.05307
			34.6516	0.05333
			34.6907	0.0536
			34.7297	0.05386
			34.7688	0.05413
			34.8078	0.05439
			34.8469	0.05466
			34.8859	0.05493
			34.9249	0.0552
			34.964	0.05547
			35.003	0.05574
			35.042	0.05601
			35.0811	0.05629
			35.1201	0.05656
			35.1592	0.05684
			35.1982	0.05711
			35.2372	0.05739
			35.2763	0.05767
			35.3153	0.05795
			35.3543	0.05823
			35.3934	0.05851
			35.4324	0.05879
			35.4715	0.05908
			35.5105	0.05936
			35.5496	0.05965
			35.5886	0.05994
			35.6276	0.06022
			35.6667	0.06051
			35.7057	0.0608
			35.7447	0.06109
			35.7838	0.06138
			35.8228	0.06168
			35.8619	0.06197
			35.9009	0.06227
			35.9399	0.06256
			35.979	0.06286
			36.018	0.06316
			36.0571	0.06346
			36.0961	0.06376
			36.1351	0.06406
			36.1742	0.06436
			36.2132	0.06467
			36.2522	0.06497
			36.2913	0.06528
			36.3303	0.06558
			36.3694	0.06589
			36.4084	0.0662
			36.4475	0.06651
			36.4865	0.06682
			36.5255	0.06714
			36.5646	0.06745
			36.6036	0.06776
			36.6426	0.06808
			36.6817	0.0684
			36.7207	0.06871
			36.7598	0.06903
			36.7988	0.06935
			36.8378	0.06967
			36.8769	0.07
			36.9159	0.07032
			36.9549	0.07065
			36.994	0.07097
			37.033	0.0713
			37.0721	0.07163
			37.1111	0.07196
			37.1501	0.07229
			37.1892	0.07262
			37.2282	0.07295
			37.2673	0.07328
			37.3063	0.07362
			37.3454	0.07396
			37.3844	0.07429
			37.4234	0.07463
			37.4625	0.07497
			37.5015	0.07531
			37.5405	0.07565
			37.5796	0.076
			37.6186	0.07634
			37.6577	0.07669
			37.6967	0.07703
			37.7357	0.07738
			37.7748	0.07773
			37.8138	0.07808
			37.8528	0.07843
			37.8919	0.07878
			37.9309	0.07914
			37.97	0.07949
			38.009	0.07985
			38.0481	0.08021
			38.0871	0.08057
			38.1261	0.08093
			38.1652	0.08129
			38.2042	0.08165
			38.2432	0.08201
			38.2823	0.08238
			38.3213	0.08274
			38.3604	0.08311
			38.3994	0.08348
			38.4384	0.08385
			38.4775	0.08422
			38.5165	0.08459
			38.5556	0.08497
			38.5946	0.08534
			38.6336	0.08572
			38.6727	0.08609
			38.7117	0.08647
			38.7507	0.08685
			38.7898	0.08723
			38.8288	0.08762
			38.8679	0.088
			38.9069	0.08838
			38.946	0.08877
			38.985	0.08916
			39.024	0.08955
			39.0631	0.08994
			39.1021	0.09033
			39.1411	0.09072
			39.1802	0.09111
			39.2192	0.09151
			39.2583	0.0919
			39.2973	0.0923
			39.3363	0.0927
			39.3754	0.0931
			39.4144	0.0935
			39.4534	0.09391
			39.4925	0.09431
			39.5315	0.09472
			39.5706	0.09512
			39.6096	0.09553
			39.6487	0.09594
			39.6877	0.09635
			39.7267	0.09676
			39.7658	0.09718
			39.8048	0.09759
			39.8438	0.09801
			39.8829	0.09843
			39.9219	0.09884
			39.961	0.09926
			40	0.09969
