# Supplementary material for: Investigating the effects of effective stress on pore-dependent permeability measurements of crushed coal
Source: PLoS One. 2021 Dec 23;16(12):e0261678. doi: 10.1371/journal.pone.0261678 (PMC8699966; doi:10.1371/journal.pone.0261678)
Supplement: S1 Data — (ZIP) [file pone.0261678.s001.zip › Data Disclosure (Zhang - Manuscript)/fig.9.xlsx]

## Sheet: Sheet1
x1	y1	x2	y2	x3	y3	x4	y4	x5	y5
0.4799	2.36959e-05	0.98958	3.37973e-06	1.4926	5.02892e-06	2.10607	4.15043e-06	2.7252	4.15043e-06
0.47486	0.000484422	0.97753	0.000368531	1.48727	0.000272435	2.07836	9.97414e-05	2.68001	2.13095e-05
0.47149	0.00228	0.97696	0.00126	1.48563	0.00126	2.0604	0.00165	2.6577	0.00179
0.46326	0.01024	0.96815	0.00702	1.48224	0.00491	2.05807	0.00387	2.63307	0.0075
0.45773	0.02561	0.96671	0.01286	1.48136	0.0091	2.03969	0.02073	2.61809	0.0175
0.45284	0.05154	0.9605	0.03139	1.47453	0.03491	2.03774	0.03312	2.59361	0.04271
0.44273	0.12437	0.94853	0.0947	1.47399	0.04729	2.02218	0.09863	2.54047	0.08353
0.42466	0.38642	0.94636	0.13178	1.45673	0.316	2.01676	0.33522	2.53238	0.21508
0.39502	1.56861	0.90188	1.33761	1.44151	1.12857	2.00917	1.42163	2.50885	1.33761
